# Supplementary material for: Early Recurrence Following Complete Initial Resection Predicts Adverse Oncological Outcomes in NMIBC
Source: J Clin Med. 2026 Mar 23;15(6):2463. doi: 10.3390/jcm15062463 (PMC13027191; doi:10.3390/jcm15062463)
Supplement: Supplementary file 1 [file jcm-15-02463-s001.zip]

Archive with 1 entries (1 files):
- jcm-4174815-supplementary.pdf
